# Supplementary material for: Artificial Intelligence-Powered Whole-Slide Image Analyzer Reveals a Distinctive Distribution of Tumor-Infiltrating Lymphocytes in Neuroendocrine Neoplasms
Source: Diagnostics (Basel). 2022 Sep 27;12(10):2340. doi: 10.3390/diagnostics12102340 (PMC9600129; doi:10.3390/diagnostics12102340)
Supplement: Supplementary file 1 [file diagnostics-12-02340-s001.zip]

Archive with 1 entries (1 files):
- diagnostics-1917100-supplementary.pdf
